# Supplementary material for: Development of an aerosol intervention for COVID-19 disease: Tolerability of soluble ACE2 (APN01) administered via nebulizer
Source: PLoS One. 2022 Jul 11;17(7):e0271066. doi: 10.1371/journal.pone.0271066 (PMC9273060; doi:10.1371/journal.pone.0271066)
Supplement: S1 Table — All samples from trials 1–4 were normalized to 27 μg/ml according to R&D Systems ELISA measurements and assayed for binding to the SARS-CoV-2 Spike RBD. Data are recorded as EC50 values in ng/ml with 95% confidence intervals. The differences between Pre-Nebulization and Post-Nebulization binding activity are indicated as a % change for each APN01 dilution. In this Table, Pre-Nebulization corresponds to the Control samples in Figs 3 and 4 of the main text. (XLSX) [file pone.0271066.s002.xlsx]

## Sheet: Sheet1
			Sample	EC50	95% CI
		Trial 1 (2.5 mg/ml)	Pre-Nebulization	58.41	40.56-85.50
			Unnebulized Volume	41.08	34.85-48.60
			Post-Nebulization	42.62	33.18-55.24
			% change Pre to Post	-27.033
		Trial 2 (2.5 mg/ml)	Pre-Nebulization	44.62	39.42-50.58
			Unnebulized Volume	43.65	37.55-50.85
			Post-Nebulization	39.81	34.60-45.86
			% change Pre to Post	-10.7799
		Trial 3 (0.1 mg/ml)	Pre-Nebulization	57.32	43.41-76.55
			Unnebulized Volume	50.05	44.29-56.70
			Post-Nebulization	55.82	48.18-64.85
			% change Pre to Post	-2.61689
		Trial 4 (0.1 mg/ml)	Pre-Nebulization	43.81	38.53-49.89
			Unnebulized Volume	34.94	32.28-37.79
			Post-Nebulization	43.75	35.38-54.33
			% change Pre to Post	-0.136955
