# Supplementary material for: Development of an aerosol intervention for COVID-19 disease: Tolerability of soluble ACE2 (APN01) administered via nebulizer
Source: PLoS One. 2022 Jul 11;17(7):e0271066. doi: 10.1371/journal.pone.0271066 (PMC9273060; doi:10.1371/journal.pone.0271066)
Supplement: S2 Table — Data from trials 1–4 were recorded as (ΔRFU/min)/ng for the three starting dilutions of APN01 at 25 ng/ml, 50 ng/ml, 100 ng/ml. The difference between Pre-Nebulization and Post-Nebulization enzymatic activity is indicated as a % change for each APN01 dilution and the mean change and standard deviation across all three dilutions. In this Table, Pre-Nebulization corresponds to the Control samples in Figs 3 and 4 of the main text. (XLSX) [file pone.0271066.s003.xlsx]

## Sheet: Sheet1
New version
				APN01 Starting Dilutions in assay
				25 ng/mL	50 ng/mL	100 ng/mL
			Sample	Units (ΔRFU/min)/ng			mean	StDev
		Trial 1 (2.5 mg/ml)	Pre-Nebulization	106.58	94.5	83.89
			Unnebulized Volume	133.94	123.13	107.29
			Post-Nebulization	107.99	97.35	90
			% change Pre to Post	1.32295	3.01587	7.28335	3.87406	3.07147
		Trial 2 (2.5 mg/ml)	Pre-Nebulization	97.39	81.94	72.96
			Unnebulized Volume	94.69	84.27	76.88
			Post-Nebulization	101.59	87.99	79.41
			% change Pre to Post	4.31256	7.38345	8.84046	6.84549	2.31139
		Trial 3 (0.1 mg/ml)	Pre-Nebulization	93.14	76.08	70.67
			Unnebulized Volume	95.78	82.34	74.6
			Post-Nebulization	97.59	79.81	73.27
			% change Pre to Post	4.77775	4.90273	3.67907	4.45319	0.673309
		Trial 4 (0.1 mg/ml)	Pre-Nebulization	99.76	83.16	76.42
			Unnebulized Volume	103.01	91.98	83.35
			Post-Nebulization	104.7	87.48	82.45
			% change Pre to Post	4.95188	5.19481	7.8906	6.01243	1.63107
