# Supplementary material for: Development of an aerosol intervention for COVID-19 disease: Tolerability of soluble ACE2 (APN01) administered via nebulizer
Source: PLoS One. 2022 Jul 11;17(7):e0271066. doi: 10.1371/journal.pone.0271066 (PMC9273060; doi:10.1371/journal.pone.0271066)
Supplement: S1 File — (ZIP) [file pone.0271066.s004.zip]

Archive with 2 entries (2 files):
- S1 File.pdf
- __MACOSX/._S1 File.pdf
